# Supplementary material for: The Trouble with Trials: Systematic Review and Meta-Analysis of Randomized Controlled Trials Comparing Stereotactic Radiosurgery, Whole Brain Radiotherapy, and Observation for Resected Metastatic Brain Disease
Source: Cancers (Basel). 2026 Apr 2;18(7):1149. doi: 10.3390/cancers18071149 (PMC13072340; doi:10.3390/cancers18071149)
Supplement: Supplementary file 1 [file cancers-18-01149-s001.zip]

Archive with 3 entries (2 files):
- cancers-4222689-supplementary/
- cancers-4222689-supplementary/Supplement S5. PRISMA_2020_checklist.pdf
- cancers-4222689-supplementary/Supplements S1-S4.pdf
